# Supplementary material for: Biochemical Characteristics of Urine Metabolomics in Female Giant Pandas at Different Estrous Stages
Source: Animals (Basel). 2024 Dec 3;14(23):3486. doi: 10.3390/ani14233486 (PMC11640436; doi:10.3390/ani14233486)
Supplement: Supplementary file 1 [file animals-14-03486-s001.zip]

Archive with 6 entries (6 files):
- Figure S1.tif
- Table S1. Urine samples collection from female giant pandas.pdf
- Table S2. The specific metabolites in Pos_cluster 2.pdf
- Table S3. The specific metabolites in Pos_cluster 5.pdf
- Table S4. The specific metabolites in Neg_cluster 2.pdf
- Table S5. The specific metabolites in Neg_cluster 5.pdf
